# Supplementary material for: Low Metal Loading (Au, Ag, Pt, Pd) Photo-Catalysts Supported on TiO2 for Renewable Processes
Source: Materials (Basel). 2022 Apr 15;15(8):2915. doi: 10.3390/ma15082915 (PMC9031976; doi:10.3390/ma15082915)
Supplement: Supplementary file 1 [file materials-15-02915-s001.zip]

Archive with 1 entries (1 files):
- materials-1572680-supplementary.pdf
